# Supplementary material for: Patient-derived epithelial cell organoids mimic the phenotypic complexity of endometriosis subtypes
Source: Hum Reprod. 2025 Nov 27;41(2):262–74. doi: 10.1093/humrep/deaf230 (PMC12864149; doi:10.1093/humrep/deaf230)
Supplement: deaf230_Supplementary_Data_File_S1 [file deaf230_supplementary_data_file_s1.xlsx]

## Sheet: Sheet1
ID	Phenotype	Stage	Surgical History	Hormone Treatment		Age	Primary Symptom	Size (mg)	Formed 3D Structures	Survived Passage	Survived Cryopreservation	Successful Organoid Model	Anatomical Location	Size (mg)	Lesion Colour	Histological Confirmation?
EO-12.1	SUP	IV	Recurrent	Y	Levonorgestrel (oral)	38	Upper quadrant pain	45	No	N/A	N/A	No	Peritoneum- left pelvic side wall	45	Red	Left pelvic side wall- fibrofatty tissue
EO-12.2	DIE							85	Yes	Yes	No	No	Diaphragm	66	White	Right hemidiaphragm- fibrofatty tissue
EO-14	DIE	IV	Recurrent	Y	Drospirenone 4mg	34	Pelvic pain	66	Yes	No	N/A	No	Appendix	85	White	Appendix- endometriosis and sessila serrated adenoma
EO-16	OMA	IV	Recurrent	N		44	Pelvic pain	433	Yes	Yes	Yes	Yes	Endometrioma, left and right	98	Red/brown	Left- endometrioma ; Right- endometrioma
EO-17	DIE	III	Recurrent	N		40	Pelvic pain	101	Yes	Yes	Yes	Yes	Peritoneum- cul-de-sac, right round ligament, left pelvic side wall	159	Black	Left pelvic side wall- fibrofatty tissue ; cul-de-sac- endometriosis ; right round ligament- endometriosis
EO-20	SUP	II	Primary	Y	Etonogestrel implant	32	Dysmenorrhea	226	No	N/A	N/A	No	Peritoneum- left pelvic side wall, uterovesical fold	165	Red	Uterovesical fold- endometriosis, left pelvic side wall- endometriosis
EO-22	DIE	II	Recurrent	N		43	Dysmenorrhea	735	Yes	Yes	Yes	Yes	Peritoneum- left uterosacral ligament, right uterosacral ligament, left pararectal space, cul-de-sac	167	Red	Left uterosacral ligament- endometriosis ; right uterosacral ligament- nonspecific fibrosis ; left pararectal space- fibrofatty tissue, cul-de-sac- endometriosis
EO-26	SUP	II	Recurrent	N		30	Pelvic pain	191	Yes	Yes	Yes	Yes	Peritoneum- right pelvic side wall, right pararectal space, cul-de-sac, left pararectal space	232	Red/white	Right pelvic side wall- fibrosis and prominent vessels ; right pararectal space- endometriosis ; cul-de-sac- endometriosis ; left pararectal space- endometriosis
EO-27	SUP	II	Primary	N		37	Subfertility	87	No	N/A	N/A	No	Peritoneum- cul-de-sac, left pelvic side wall	295	Red	Cul-de-sac- endometriosis ; left pelvic side wall- fibrofatty tissue
EO-28	DIE	II	Recurrent	Y	Levonorgestrel (IUS)	37	Cycle irregularity	603	Yes	Yes	Yes	Yes	Peritoneum- left uterosacral ligament, left pelvic side wall, cul-de-sac	376	Red/white	Left uterosacral ligament- fibrosis and haemorrhage ; left pelvic side wall- fibrosis ; cul-de-sac- endometriosis
EO-30	DIE	IV	Recurrent	Y		40	Epigrastric pain	601	Yes	Yes	Yes	Yes	Diaphragm	416	Red	Diaphragm- endometriosis
EO-31	OMA	IV	Recurrent	N		39	Pelvic pain	376	Yes	Yes	No	No	Endometrioma, left	601	Red/white	Left- endometrioma
EO-32	DIE	IV	Primary	N		42	Pelvic pain	2124	Yes	Yes	Yes	Yes	Bladder wall	782	Red/black	Bladder wall- endometriosis
EO-35	SUP	I	Recurrent	Y	Levonorgestrel (IUS)	27	Pelvic pain	34	No	N/A	N/A	No	Peritoneum- left pelvic side wall, cul-de-sac	895	White	Left pelvic side wall- endometriosis ; cul-de-sac- endometriosis
EO-36	SUP	I	Primary	N		32	Pelvic pain	825	Yes	Yes	Yes	Yes	Peritoneum- left uterosacral ligament, left pelvic side wall, right pelvic side wall, cul-de-sac	2124	Red	Left uterosacral ligament- endometriosis ; left pelvic side wall- endometriosis ; right pelvic side wall- endometriosis ; cul-de-sac- endometriosis
EO-39.1	SUP	II	Recurrent	Y	Medroxyprogesterone	44	Pelvic pain	401	Yes	No	N/A	No	Peritoneum- left uterosacral ligament, cul-de-sac	2640	Red/black	Left uterosacral ligament- endometriosis ; cul-de-sac- endometriosis
EO-39.2	DIE							167	Yes	Yes	Yes	Yes	Left tubal serosa	34	Red/black	Left tubal serosa- endometriosis
EO-42	DIE	I	Recurrent	Y	Testosterone 2%	24	Pelvic pain	232	Yes	Yes	No	No	Peritoneum- right uterosacral ligament	87	White	Right uterosacral ligament- endometriosis
EO-45.1	SUP	I	Recurrent	Y	Levonorgestrel (IUS)	29	Dysmenorrhea	422	No	N/A	N/A	No	Peritoneum- right pelvic side wall, cul-de-sac, left pelvic side wall, uterovesical fold,	226	White	Right pelvic side wall- fibrofatty tissue ; cul-de-sac- endometriosis ; left pelvic side wall- endometriosis ; uterovesical fold- endometriosis
EO-45.2	DIE							295	Yes	Yes	No	No	Peritoneum- left uterosacral ligament	401	Red	Left uterosacral ligament- endometriosis
EO-47.1	OMA	IV	Recurrent	N		43	Pelvic pain	782	Yes	Yes	Yes	Yes	Endometrioma, left	433	Red	Left- endometrioma
EO-47.2	DIE							2640	Yes	Yes	Yes	Yes	Fallopian tube, left	1016	Red/white	Fallopian tube- endometriosis
EO-48	SUP	II	Primary	N		37	Pelvic pain	1016	Yes	Yes	Yes	Yes	Peritoneum- left pelvic side wall, cul-de-sac	101	Red	Left pelvic side wall- endometriosis ; cul-de-sac- fibrofatty tissue
EO-51	OMA	III	Primary	N		36	Subfertility	165	Yes	Yes	Yes	Yes	Endometrioma, right	603	White	Right- endometrioma
EO-61	OMA	IV	Recurrent	N		41	Pelvic pain	416	Yes	No	N/A	No	Endometrioma, left	191	Red/black	Right- endometrioma
EO-64	SUP	II	Primary	Y	Drospirenone 4mg	22	Pelvic pain	159	No	N/A	N/A	No	Peritoneum- left uterosacral ligament	422	Red	Left uterosacral ligament-endometriosis
EO-66.1	OMA	IV	Recurrent	N		36	Subfertility	98	Yes	Yes	Yes	Yes	Endometrioma, right	735	Black	Right- endometrioma
EO-66.2	OMA							895	Yes	Yes	Yes	Yes	Endometrioma, left	825	Red/black	Left- endometrioma
